# Supplementary material for: Minimum material requirements for hand hygiene in community settings: a systematic review
Source: BMJ Glob Health. 2025 Sep 16;10(Suppl 7):e018926. doi: 10.1136/bmjgh-2025-018926 (PMC12443185; doi:10.1136/bmjgh-2025-018926)
Supplement: online supplemental file 5 [file bmjgh-10-Suppl_7-s005.xlsx]

## Sheet: Outcome data
Extractor initials	Covidence ID#	Study Last Name	Study Year	Study ID (autopopulates)	Hand hygiene material observation		Quantity of water			Quantity of soap		Water location		Soap location		Location of handwashing station		Spacing of handwashing stations		Design of handwashing stations		Number of users		Number of users				Additional observation details	Method of observation	Hand Hygiene Practice		Hand Hygiene Practice Other (specify)	Hand Hygiene Outcome category	Outcome Other (specify)	Key moment		Key moment Other (specify)	Observation hand hygiene relationship	Participants	Observation group	Measurement	Direct observation indicator	Self-report	Proxy	Sex disaggregation	Association	Group observations	Addl group observations	Addl group observations
					What type of observation related to handwashing materials was made?	If "Other" please specify here (999) Not applicable	What quantity of water was reported at the handwashing station? Include units (e.g. L per hour). (999) Not applicable	What type of measurement was this (count, mean, median, range) (999) Not applicable	What was the proportion with this specific quantity? Use the format "number/total" and include units (e.g. 53/89 stations, 413/509 people) (999) Not applicable	What quantity of soap was reported at the handwashing station? Include units (e.g. bars per station) (999) Not applicable	What was the proportion with this specific quantity? Use the format "number/total" and include units (e.g. 53/89 stations, 413/509 people) (999) Not applicable	What was the described location of water? (paste text) (999) Not applicable	What was the proportion with this location? Use the format "number/total" and include units (e.g. 53/89 stations) (999) Not applicable	What was the described location of soap? (paste text) (999) Not applicable	What was the proportion with this location? Use the format "number/total" and include units (e.g. 53/89 stations) (999) Not applicable	What was the described location of the handwashing station? (paste text) (999) Not applicable	What was the proportion of handwashing stations at that location? Use the format "number/total" (e.g. 53/89)	What was the described spacing of the handwashing station? (paste text) (999) Not applicable	What was the proportion of handwashing stations with this spacing? Use the format "number/total" (e.g. 53/89)	What was the described design of the handwashing station? (paste text) (999) Not applicable	What was the proportion of handwashing stations with this design? Use the format "number/total" (e.g. 53/89)	How many users were reported at the handwashing station? Include units (e.g. people per hour) (999) Not applicable	What was the proportion of handwashing stations with this number of users? Use the format "number/total" (e.g. 53/89)	How many handwashing facilities per area were reported? Include units (e.g. facilities per household) (999) Not applicable	What was the proportion of locations with this number of facilities? Use the format "number/total" (e.g. 53/89)	What were the considerations (including location and design) that were leading to harm or inequitable access to handwashing with soap at key moments or discrimination? (999) Not applicable	What was the proportion of handwashing stations with this consideration? Use the format "number/total" (e.g. 53/89)	What additional information was reported relevant to the observation?	How was the observation made?	Is hand hygiene a primary or secondary outcome?	What is the hand hygiene practice that is being assessed?	If "Other" please specify here (999) Not applicable	What category did the hand hygiene outcome fall into?	If "Other" please specify here (999) Not applicable	What key moment was this outcome looking at?	If "Key moments index (combination" specify here which moments are included in the index (999) Not applicable	If "Other" please specify here (999) Not applicable	Did the study report on a relationship between the observation and handwashing outcomes? If no, STOP here.	Copy in the population that's measured by the outcome	If effect estimate is reported separately by observation group, indicate which group below. (999) not applicable	How was this handwashing outcome measured?	Paste in the indicator/outcome description that authors used for measurement (999) Not applicable	If hand hygiene is assessed by self-reporting, paste the survey question used (999) Not applicable	If hand hygiene is assessed by proxy indicator, paste the indicator used. (999) Not applicable	Was the outcome disaggregated by sex?	Did the observation variable have an impact on this outcome? (Note: Effectiveness is determined by study authors’ determination)	What is the number of observations in the first group for this outcome? (888) Not reported (999) Not applicable	What is the number of observations in the comparison group for this outcome? (888) Not reported (999) Not applicable	What is the number of observations in another comparison group for this outcome? (888) Not reported (999) Not applicable
[truncated: 10 more columns]

## Sheet: Data validation
Data validation fields
Extractor initials	Covidence ID#	Study Last Name	Study Year		Hand hygiene material observation		Observation details	Observation hand hygiene relationship		Hand Hygiene Practice	Hand Hygiene Practice Other (specify)	Hand Hygiene Outcome category	Outcome Other (specify)	Key moment	Key moment Other (specify)	Participants	Study arm	Measurement	Direct observation indicator	Self-report	Proxy	Sex disaggregation	Effectiveness	Intervention group observations	Addl intervention group observations	Control group observations	Effect estimate	Effect measure type	Effect measure Other - Specify	Adjusted	Units	Effect lower CI	Effect upper CI	p-value	Standard deviation	Notes
				Study ID	What observation related to handwashing materials occurred?	If "Other" please specify here (999) Not applicable	What was reported relevant to the observation?	Did the study report on a relationship betweent the observation and handwashing outcomes?	Is hand hygiene a primary or secondary outcome?	What is the hand hygiene practice that is being assessed?	(999) Not applicable	If yes, what category did the hand hygiene outcome fall into?	(999) Not applicable	What key moment was this outcome looking at?	(999) Not applicable	Copy in the population that's measured by the outcome	If effect estimate is reported separately by observation group, indicate which group is below. (999) not applicable	How was this outcome measured?	Paste in the indicator/outcome description that authors used for measurement (999) Not applicable	If hand hygiene is assessed by self-reporting, paste the survey question used (999) Not applicable	If hand hygiene is assessed by proxy indicator, paste the indicator used. (999) Not applicable	Was the outcome disaggregated by sex?	Did the observation variable have an impact on this outcome? (Note: Effectiveness is determined by study authors’ determination)	What is the number of observations in the "intervention" group for this outcome? (888) Not reported (999) Not applicable	What is the number of observations in the additional intervention group for this outcome? (888) Not reported (999) Not applicable	What is the number of observations in the control group for this outcome? (888) Not reported (999) Not applicable	What is the effect estimate of hand hygiene practice? (888) Not reported (999) Not applicable	What type of effect measure is provided?	Add in text if Other (specify) was indicated	Was the effect measure adjusted?	Copy in the units used for the effect (i.e. percentage points, number of events, etc.)	What is the lower confidence interval bound? (888) Not reported (999) Not applicable	What is the upper confidence interval bound? (888) Not reported (999) Not applicable	What is the p-value? (888) Not reported (999) Not applicable	What is the standard deviation? (888) Not reported (999) Not applicable	Any additional notes to add?
					Observations			Relationship	Primary?	Handwashing		Outcome		Key moments				Outcome measurement				Sex disaggregation	Effectiveness					Effect measures
					Quantity of water			No	Primary	Handwashing with soap and water		Frequency of handwashing		Before, during, and after preparing food				Direct observation				No	No					Risk ratio
					Quantity of soap			Yes	Secondary	Handwashing with water		Efficacy of handwashing		Before and after eating food				Self-reported				Yes	Yes					Odds ratio
					Water location					Handwashing with alcohol-based hand rub		Consistency of handwashing		Before and after caring for someone who is sick with vomiting or diarrhea				Proxy indicator				Not applicable	Not reported					Prevalence ratio
					Soap location					Handwashing with non-alcoholic antiseptics		Other (specify)		Before and after treating a cut or wound				Not reported					Not applicable					Rate ratio
					Location of handwashing station					Handwashing with soap alternatives (e.g., ash)				Before feeding a child				Not applicable										Mean difference
					Spacing of handwashing station					Hand drying				After using the toilet														Risk difference
					Design of handwashing station					Other – specify				After changing diapers/cleaning a child's bottom														Proportion
					Number of users					Not reported				After blowing your nose, coughing or sneezing														Number of events
					Considerations causing harm or inequitable access to handwashing with soap					Not applicable				After touching an animal, animal feed, or animal waste														Percentage
					Other (specify)									After touching garbage														Not applicable
					Number of facilities									After handling pet food or pet treats														Other (specify)
														Key moments index (combination)
														No specified key moment
														Other (specify)
